# Supplementary material for: Charge Transfer Mechanism in Type II WO3/Cu2O Heterostructure
Source: Nanomaterials (Basel). 2024 Dec 23;14(24):2057. doi: 10.3390/nano14242057 (PMC11678158; doi:10.3390/nano14242057)
Supplement: Supplementary file 1 [file nanomaterials-14-02057-s001.zip]

Archive with 1 entries (1 files):
- nanomaterials-3361566-supplementary.pdf
